# Supplementary material for: Acute Pediatric Health Risks from Elastomer Thermolysis—PAH Emission Scenarios at School Receptors Following an Industrial Tire Fire
Source: Molecules. 2026 May 14;31(10):1659. doi: 10.3390/molecules31101659 (PMC13209325; doi:10.3390/molecules31101659)
Supplement: Supplementary file 1 [file molecules-31-01659-s001.zip]

Archive with 1 entries (1 files):
- molecules-4325811-supplementary.pdf
